# Supplementary material for: Two-Dimensional Cell Separation: a High-Throughput Approach to Enhance the Culturability of Bacterial Cells from Environmental Samples
Source: Microbiol Spectr. 2022 Apr 25;10(3):e00007-22. doi: 10.1128/spectrum.00007-22 (PMC9248899; doi:10.1128/spectrum.00007-22)
Supplement: SUPPLEMENTAL FILE 2 — Supplemental material. Download spectrum.00007-22-s002.xlsx, XLSX file, 0.1 MB [file spectrum.00007-22-s002.xlsx]

## Sheet: Total isolates by SD and 2DCS
16S rRNA gene sequence similarity based taxonomical affilaition of cultured isolates from soil sample using SD and 2DCS method .
Sr. No.	Genus	Top-hit Taxon Name	Strain ID of isolates	Culture collection no. of Top-hit Taxon	Culture collection Seq. Accession no. of Top-hit taxon	% Similarity	Method of Isolation
1	Acinetobacter	Acinetobacter towneri	CS3KG2LA106	DSM 14962(T)	APPY01000064	98.83	2DCS
2	Actinoplanes	Actinoplanes missouriensis	CS9KG2LA515	NBRC 102363(T)	AP012319	98.46	2DCS
		Actinoplanes missouriensis	CS9KG2LA516	NBRC 102363(T)	AP012319	98.78	2DCS
		Actinoplanes missouriensis	CS12KG0LA517	NBRC 102363(T)	AP012319	98.91	2DCS
		Actinoplanes missouriensis	CS12KG1LA532	NBRC 102363(T)	AP012319	95.77	2DCS
		Actinoplanes palleronii	CS15KG1LA550	IFO 14916(T)	AB037009	98.65	2DCS
		Actinoplanes subglobosus	CS6KG2LA493	A-T 5400(T)	KM396265	87.5	2DCS
		Actinoplanes subglobosus	CS9KG1LA506	A-T 5400(T)	KM396265	98.79	2DCS
3	Agrobacterium	Agrobacterium cavarae	CS0G3LA95	RZME10(T)	MK940276	99.37	SD & 2DCS
4	Agromyces	Agromyces humi	CS21KG0LA431	ANK073(T)	LC102386	98.03	2DCS
		Agromyces italicus	CS3KG3LA152	DSM 16388(T)	ATXF01000012	99.64	2DCS
		Agromyces italicus	CS6KG1LA211	DSM 16388(T)	ATXF01000012	99.85	2DCS
		Agromyces italicus	CS0G2LA438	DSM 16388(T)	ATXF01000012	97.97	SD & 2DCS
		Agromyces laixinhei	CS0G4LA470	HY052(T)	MH915549	97.97	SD & 2DCS
5	Alcaligenes	Alcaligenes faecalis subsp. faecalis	CS15KG1LA553	NBRC 13111(T)	BBJQ01000024	87.99	2DCS
		Alcaligenes faecalis subsp. faecalis	CS18KG0LA557	NBRC 13111(T)	BBJQ01000024	97.51	2DCS
6	Alkalihalobacillus	Alkalihalobacillus alkalinitrilicus	CS6KG3LA254	DSM 22532(T)	KV917368	97.03	2DCS
		Alkalihalobacillus alkalinitrilicus	CS6KG3LA256	DSM 22532(T)	KV917368	96.32	2DCS
7	Ancylobacter	Ancylobacter oerskovii	CS12KG0LA351	NS05(T)	AM778407	99.92	2DCS
8	Arthrobacter	Arthrobacter crystallopoietes	CS18KG0LA394	DSM 20117(T)	FNKH01000002	98.33	2DCS
		Arthrobacter crystallopoietes	CS18KG1LA415	DSM 20117(T)	FNKH01000002	98.24	2DCS
		Arthrobacter crystallopoietes	CS21KG0LA428	DSM 20117(T)	FNKH01000002	97.71	2DCS
		Arthrobacter crystallopoietes	CS12KG0LA521	DSM 20117(T)	FNKH01000002	95.9	2DCS
		Arthrobacter crystallopoietes	CS15KG1LA552	DSM 20117(T)	FNKH01000002	97.79	2DCS
		Arthrobacter crystallopoietes	CS18KG0LA556	DSM 20117(T)	FNKH01000002	98.55	2DCS
		Arthrobacter crystallopoietes	CS18KG0LA556(2)	DSM 20117(T)	FNKH01000002	97.63	2DCS
		Arthrobacter crystallopoietes	CS18KG0LA560	DSM 20117(T)	FNKH01000002	98.25	2DCS
		Arthrobacter crystallopoietes	CS18KG0LA560(2)	DSM 20117(T)	FNKH01000002	98.67	2DCS
		Arthrobacter globiformis	CS9KG0LA291	NBRC 12137(T)	BAEG01000072	98.69	2DCS
		Arthrobacter globiformis	CS3KG3LA477	NBRC 12137(T)	BAEG01000072	99.64	2DCS
9	Bacillus	Bacillus cereus	CS0G2LA89	ATCC 14579(T)	AE016877	99.48	SD & 2DCS
		Bacillus cereus	CS6KG4LA576	ATCC 14579(T)	AE016877	100	2DCS
		Bacillus coreaensis	CS0G2LA87	MS5(T)	JN578481	98.32	SD & 2DCS
		Bacillus pacificus	CS0G0LA02	EB422(T)	KJ812450	99.88	SD & 2DCS
		Bacillus pacificus	CS0G1LA11	EB422(T)	KJ812450	99.89	SD & 2DCS
		Bacillus pacificus	CS6KG0LA51	EB422(T)	KJ812450	100	2DCS
		Bacillus stercoris	CS6KG0LA63	JCM 30051(T)	MN536904	99.89	2DCS
		Bacillus stercoris	CS3KG2LA136	JCM 30051(T)	MN536904	99.65	2DCS
		Bacillus thuringiensis gv. cytolyticus	CS3KG2LA107	NCTC 6474	UAPX01000031	99.2	2DCS
		Bacillus toyonensis	CS0G0LA01	BCT-7112(T)	CP006863	99.88	SD & 2DCS
		Bacillus toyonensis	CS0G0LA04	BCT-7112(T)	CP006863	100	SD & 2DCS
		Bacillus toyonensis	CS0G1LA05	BCT-7112(T)	CP006863	100	SD & 2DCS
		Bacillus toyonensis	CS0G2LA30	BCT-7112(T)	CP006863	98.41	SD & 2DCS
		Bacillus toyonensis	CS0G2LA31	BCT-7112(T)	CP006863	98.57	SD & 2DCS
		Bacillus toyonensis	CS3KG0LA40	BCT-7112(T)	CP006863	100	2DCS
		Bacillus toyonensis	CS3KG1LA41	BCT-7112(T)	CP006863	99.09	2DCS
		Bacillus toyonensis	CS3KG1LA48	BCT-7112(T)	CP006863	100	2DCS
		Bacillus toyonensis	CS6KG0LA60	BCT-7112(T)	CP006863	99.85	2DCS
		Bacillus toyonensis	CS6KG0LA65	BCT-7112(T)	CP006863	99.85	2DCS
		Bacillus toyonensis	CS6KG0LA68	BCT-7112(T)	CP006863	99.77	2DCS
		Bacillus toyonensis	CS3KG2LA110(2)	BCT-7112(T)	CP006863	98.64	2DCS
		Bacillus toyonensis	CS3KG2LA111	BCT-7112(T)	CP006863	99.78	2DCS
		Bacillus toyonensis	CS6KG0LA171	BCT-7112(T)	CP006863	94.95	2DCS
		Bacillus toyonensis	CS6KG0LA176	BCT-7112(T)	CP006863	98.75	2DCS
		Bacillus toyonensis	CS6KG0LA177	BCT-7112(T)	CP006863	100	2DCS
		Bacillus toyonensis	CS6KG0LA178	BCT-7112(T)	CP006863	99.85	2DCS
		Bacillus toyonensis	CS6KG0LA186	BCT-7112(T)	CP006863	99.88	2DCS
		Bacillus toyonensis	CS6KG0LA191	BCT-7112(T)	CP006863	99.88	2DCS
		Bacillus toyonensis	CS6KG0LA193	BCT-7112(T)	CP006863	99.88	2DCS
		Bacillus toyonensis	CS6KG0LA195	BCT-7112(T)	CP006863	99.65	2DCS
		Bacillus toyonensis	CS6KG1LA232	BCT-7112(T)	CP006863	99.63	2DCS
		Bacillus toyonensis	CS9KG0LA296	BCT-7112(T)	CP006863	99.93	2DCS
		Bacillus toyonensis	CS12KG0LA347	BCT-7112(T)	CP006863	99.41	2DCS
		Bacillus toyonensis	CS0G2LA458	BCT-7112(T)	CP006863	97.74	SD & 2DCS
		Bacillus vallismortis	CS6KG0LA64	DV1-F-3(T)	JH600273	97.33	2DCS
		Bacillus velezensis	CS3KG3LA140	CR-502(T)	AY603658	98.57	2DCS
		Bacillus weihaiensis	CS3KG2LA124	Alg07(T)	CP016020	98.33	2DCS
		Bacillus wiedmannii	CS0G5LA38	FSL W8-0169(T)	LOBC01000053	99.32	SD & 2DCS
		Bacillus wiedmannii	CS3KG2LA105	FSL W8-0169(T)	LOBC01000053	99.65	2DCS
		Bacillus wiedmannii	CS3KG2LA108	FSL W8-0169(T)	LOBC01000053	99.77	2DCS
		Bacillus wiedmannii	CS3KG2LA112	FSL W8-0169(T)	LOBC01000053	97.31	2DCS
		Bacillus wiedmannii	CS3KG3LA156	FSL W8-0169(T)	LOBC01000053	99.31	2DCS
		Bacillus wiedmannii	CS6KG4LA576(2)	FSL W8-0169(T)	LOBC01000053	99.78	2DCS
10	Bosea	Bosea massiliensis	CS18KG0LA554	63287(T)	AF288309	99.29	2DCS
11	Brachybacterium	Brachybacterium alimentarium	CS9KG0LA300	CNRZ 925(T)	X91031	98.04	2DCS
		Brachybacterium endophyticum	CS3KG2LA126	M1HQ-2(T)	MH289757	97.1	2DCS
		Brachybacterium endophyticum	CS9KG2LA319	M1HQ-2(T)	MH289757	97.86	2DCS
		Brachybacterium paraconglomeratum	CS3KG3LA143	LMG 19861(T)	AJ415377	100	2DCS
		Brachybacterium paraconglomeratum	CS0G2LA435	LMG 19861(T)	AJ415377	99.77	SD & 2DCS
		Brachybacterium rhamnosum	CS9KG1LA316	LMG 19848(T)	AJ415376	98.29	2DCS
		Brachybacterium rhamnosum	CS12KG0LA333	LMG 19848(T)	AJ415376	99.92	2DCS
		Brachybacterium sacelli	CS3KG2LA132	LMG 20345(T)	AJ415384	98.31	2DCS
		Brachybacterium sacelli	CS3KG2LA135	LMG 20345(T)	AJ415384	98.22	2DCS
		Brachybacterium sacelli	CS3KG4LA165	LMG 20345(T)	AJ415384	97.54	2DCS
		Brachybacterium sacelli	CS9KG0LA299	LMG 20345(T)	AJ415384	98.7	2DCS
		Brachybacterium sacelli	CS12KG1LA368	LMG 20345(T)	AJ415384	98.31	2DCS
		Brachybacterium sacelli	CS15KG0LA379	LMG 20345(T)	AJ415384	98.69	2DCS
		Brachybacterium sacelli	CS0G2LA439	LMG 20345(T)	AJ415384	98.06	SD & 2DCS
		Brachybacterium squillarum	CS9KG1LA313	M-6-3(T)	AGBX01000008	97.84	2DCS
		Brachybacterium squillarum	CS9KG1LA315	M-6-3(T)	AGBX01000008	97.45	2DCS
12	Brachymonas	Brachymonas chironomi	CS3KG2LA108(2)	AIMA4(T)	EU346912	97.53	2DCS
		Brachymonas denitrificans	CS3KG2LA110	DSM 15123(T)	FOCW01000017	99.29	2DCS
13	Brevundimonas	Brevundimonas olei	CS3KG3LA157	MJ15(T)	GQ250440	99.62	2DCS
14	Brucella	Brucella cytisi	CS0G2LA90	ESC1(T)	AY776289	99.87	SD & 2DCS
		Brucella pseudogrignonensis	CS3KG2LA123	CCUG 30717(T)	NNRM01000012	98.99	2DCS
		Brucella pseudogrignonensis	CS3KG2LA125	CCUG 30717(T)	NNRM01000012	97.29	2DCS
15	Cellulomonas	Cellulomonas denverensis	CS0G3LA96	W6929(T)	AY501362	97.8	SD & 2DCS
		Cellulomonas fimi	CS9KG2LA514	ATCC 484(T)	CP002666	99.24	2DCS
		Cellulomonas fimi	CS15KG0LA535	ATCC 484(T)	CP002666	99.08	2DCS
		Cellulomonas fimi	CS15KG0LA538	ATCC 484(T)	CP002666	97.53	2DCS
		Cellulomonas pakistanensis	CS0G2LA80	JCM 18755(T)	BBHV01000063	99.92	SD & 2DCS
		Cellulomonas pakistanensis	CS6KG1LA226	JCM 18755(T)	BBHV01000063	96.48	2DCS
		Cellulomonas taurus	CS0G3LA97	40-2(T)	MN596022	99.68	SD & 2DCS
16	Cellulosimicrobium	Cellulosimicrobium cellulans	CS3KG4LA164	LMG 16121(T)	CAOI01000359	99.28	2DCS
		Cellulosimicrobium cellulans	CS6KG0LA194	LMG 16121(T)	CAOI01000359	99.15	2DCS
		Cellulosimicrobium cellulans	CS21KG0LA425	LMG 16121(T)	CAOI01000359	99.92	2DCS
		Cellulosimicrobium funkei	CS0G2LA33	ATCC BAA-886(T)	AY501364	99.39	SD & 2DCS
		Cellulosimicrobium funkei	CS6KG2LA241	ATCC BAA-886(T)	AY501364	99.56	2DCS
		Cellulosimicrobium funkei	CS15KG0LA378	ATCC BAA-886(T)	AY501364	99.4	2DCS
		Cellulosimicrobium funkei	CS0G2LA441	ATCC BAA-886(T)	AY501364	99.84	SD & 2DCS
17	Chryseobacterium	Chryseobacterium arthrosphaerae	CS0G1LA10	CC-VM-7(T)	MAYG01000035	99.07	SD & 2DCS
		Chryseobacterium arthrosphaerae	CS0G2LA73	CC-VM-7(T)	MAYG01000035	98.93	SD & 2DCS
		Chryseobacterium arthrosphaerae	CS3KG2LA130	CC-VM-7(T)	MAYG01000035	98.86	2DCS
		Chryseobacterium cucumeris	CS0G2LA24	GSE06(T)	LUVZ01000011	99.76	SD & 2DCS
		Chryseobacterium cucumeris	CS3KG3LA159	GSE06(T)	LUVZ01000011	98.92	2DCS
		Chryseobacterium flavum	CS3KG1LA45	CW-E(T)	EF154516	99.1	2DCS
		Chryseobacterium indologenes	CS0G1LA12	NBRC 14944(T)	BAVL01000024	98.33	SD & 2DCS
		Chryseobacterium timonianum	CS6KG0LA53	G972(T)	LT545984	98.7	2DCS
18	Citrobacter	Citrobacter braakii	CS21KG0LA595	ATCC 51113(T)	NAEW01000064	99.06	2DCS
19	Curtobacterium	Curtobacterium citreum	CS3KG2LA129	DSM 20528(T)	X77436	99.52	2DCS
20	Cytobacillus	Cytobacillus firmus	CS6KG4LA578	NBRC 15306(T)	BCUY01000205	98.61	2DCS
		Cytobacillus firmus	CS6KG4LA578(2)	NBRC 15306(T)	BCUY01000205	99.14	2DCS
21	Devosia	Devosia riboflavina	CS9KG1LA497	IFO13584(T)	JQGC01000043	100	2DCS
22	Domibacillus	Domibacillus indicus	CS18KG1LA410	SD111(T)	KF732820	98.59	2DCS
		Domibacillus indicus	CS18KG1LA416	SD111(T)	KF732820	99.34	2DCS
		Domibacillus indicus	CS18KG1LA416(2)	SD111(T)	KF732820	98.65	2DCS
23	Ensifer	Ensifer garamanticus	CS9KG0LA289(2)	ORS 1400(T)	AY500255	97.82	2DCS
		Ensifer meliloti	CS6KG2LA247	LMG 6133(T)	X67222	98.89	2DCS
		Ensifer terangae	CS6KG0LA183	LMG 7834(T)	X68388	94.71	2DCS
24	Enterobacter	Enterobacter hormaechei subsp. xiangfangensis	CS6KG0LA69	LMG 27195(T)	FYBF01000083	99.85	2DCS
		Enterobacter hormaechei subsp. xiangfangensis	CS6KG0LA70	LMG 27195(T)	FYBF01000083	100	2DCS
		Enterobacter quasiroggenkampii	CS15KG1LA588	WCHECl-1060(T)	KY979139	99.55	2DCS
25	Enterococcus	Enterococcus casseliflavus	CS9KG1LA582	MUTK 20(T)	AF039903	100	2DCS
		Enterococcus casseliflavus	CS9KG1LA582(2)	MUTK 20(T)	AF039903	99.88	2DCS
		Enterococcus durans	CS15KG0LA585	NBRC 100479(T)	BCQB01000108	100	2DCS
26	Erwinia	Erwinia oleae	CS0G4LA37	DAPP-PG 531(T)	GU810925	97.9	SD & 2DCS
27	Glutamicibacter	Glutamicibacter mishrai	CS0G1LA08	S5-52(T)	KT444697	99.92	SD & 2DCS
		Glutamicibacter protophormiae	CS0G1LA20	DSM 20168(T)	X80745	98.56	SD & 2DCS
		Glutamicibacter protophormiae	CS6KG0LA67	DSM 20168(T)	X80745	98.92	2DCS
		Glutamicibacter protophormiae	CS6KG0LA175	DSM 20168(T)	X80745	98.91	2DCS
		Glutamicibacter protophormiae	CS18KG0LA395	DSM 20168(T)	X80745	98.91	2DCS
		Glutamicibacter uratoxydans	CS6KG0LA57	NBRC 15515(T)	BJNY01000040	99	2DCS
		Glutamicibacter uratoxydans	CS6KG1LA229	NBRC 15515(T)	BJNY01000040	98.85	2DCS
		Glutamicibacter uratoxydans	CS12KG0LA354	NBRC 15515(T)	BJNY01000040	98.78	2DCS
		Glutamicibacter uratoxydans	CS18KG0LA409	NBRC 15515(T)	BJNY01000040	98.47	2DCS
28	Gordonia	Gordonia terrae	CS0G2LA450	NBRC 100016(T)	BAFD01000032	100	SD & 2DCS
		Gordonia terrae	CS15KG0LA543	NBRC 100016(T)	BAFD01000032	99.88	2DCS
29	Isoptericola	Isoptericola nanjingensis	CS0G3LA101	H17(T)	HQ222356	99.63	SD & 2DCS
		Isoptericola nanjingensis	CS6KG0LA180	H17(T)	HQ222356	99.88	2DCS
		Isoptericola nanjingensis	CS6KG1LA208	H17(T)	HQ222356	100	2DCS
		Isoptericola nanjingensis	CS6KG1LA234	H17(T)	HQ222356	99.75	2DCS
		Isoptericola nanjingensis	CS12KG0LA361	H17(T)	HQ222356	99.38	2DCS
30	Janibacter	Janibacter melonis	CS9KG1LA308	CM2104(T)	AY522568	96.06	2DCS
		Janibacter melonis	CS9KG1LA311	CM2104(T)	AY522568	98.44	2DCS
		Janibacter melonis	CS9KG1LA498	CM2104(T)	AY522568	99.28	2DCS
		Janibacter melonis	CS9KG1LA502	CM2104(T)	AY522568	99.52	2DCS
		Janibacter melonis	CS9KG1LA505	CM2104(T)	AY522568	99.16	2DCS
		Janibacter melonis	CS9KG1LA511	CM2104(T)	AY522568	99.47	2DCS
		Janibacter melonis	CS9KG1LA512	CM2104(T)	AY522568	99.09	2DCS
31	Kineosporia	Kineosporia rhizophila	CS12KG1LA530	DSM 44389(T)	FR749986	98.54	2DCS
32	Klebsiella	Klebsiella quasivariicola	CS9KG1LA583(2)	KPN1705(T)	CP022823	100	2DCS
		Klebsiella variicola subsp. tropica	CS12KG1LA584	SB5531(T)	CAAHGN010000012	99.29	2DCS
		Klebsiella variicola subsp. tropica	CS12KG1LA584(2)	SB5531(T)	CAAHGN010000012	99.88	2DCS
33	Knoellia	Knoellia locipacati	CS3KG4LA482	DMZ1(T)	HQ171909	98.44	2DCS
34	Krasilnikoviella	Krasilnikoviella muralis	CS9KG1LA496	T6220-5-2b(T)	LC148843	100	2DCS
35	Leclercia	Leclercia adecarboxylata	CS6KG0LA61	NBRC 102595(T)	BCNP01000062	100	2DCS
36	Leucobacter	Leucobacter musarum subsp. musarum	CS3KG2LA115	CBX152(T)	JHBW01000088	99.64	2DCS
		Leucobacter tardus	CS3KG4LA481	K 70/01(T)	AM940158	100	2DCS
37	Luteimonas	Luteimonas soli	CS0G2LA78	Y2(T)	KP684142	97.7	SD & 2DCS
38	Lysinibacillus	Lysinibacillus fusiformis	CS0G1LA17	NBRC 15717(T)	AB271743	99.85	SD & 2DCS
		Lysinibacillus fusiformis	CS3KG2LA118	NBRC 15717(T)	AB271743	99.72	2DCS
		Lysinibacillus fusiformis	CS3KG2LA119	NBRC 15717(T)	AB271743	99.79	2DCS
		Lysinibacillus fusiformis	CS3KG2LA122	NBRC 15717(T)	AB271743	100	2DCS
39	Lysobacter	Lysobacter soli	CS6KG1LA207	DCY21(T)	EF623862	99.93	2DCS
		Lysobacter soli	CS6KG2LA250	DCY21(T)	EF623862	99.08	2DCS
		Lysobacter soli	CS12KG1LA365	DCY21(T)	EF623862	98.78	2DCS
		Lysobacter soli	CS0G2LA448	DCY21(T)	EF623862	99.47	SD & 2DCS
		Lysobacter soli	CS0G3LA459	DCY21(T)	EF623862	99.3	SD & 2DCS
		Lysobacter soli	CS0G3LA463	DCY21(T)	EF623862	97.9	SD & 2DCS
		Lysobacter soli	CS0G3LA466	DCY21(T)	EF623862	99.47	SD & 2DCS
		Lysobacter soli	CS0G3LA467	DCY21(T)	EF623862	99.92	SD & 2DCS
		Lysobacter soli	CS3KG3LA472	DCY21(T)	EF623862	98.83	2DCS
		Lysobacter soli	CS6KG2LA494	DCY21(T)	EF623862	97.8	2DCS
		Lysobacter soli	CS15KG0LA547	DCY21(T)	EF623862	98.47	2DCS
		Lysobacter soli	CS15KG1LA551	DCY21(T)	EF623862	99.93	2DCS
		Lysobacter soli	CS18KG0LA555	DCY21(T)	EF623862	100	2DCS
		Lysobacter soli	CS6KG2LA574	DCY21(T)	EF623862	99.53	2DCS
		Lysobacter zhanggongensis	CS0G2LA443	ZGLJ7-1(T)	KT900253	97.84	SD & 2DCS
		Lysobacter zhanggongensis	CS0G3LA468	ZGLJ7-1(T)	KT900253	97.69	SD & 2DCS
40	Massilia	Massilia aerilata	CS18KG0LA561	5516S-11(T)	EF688526	98.66	2DCS
		Massilia aerilata	CS18KG0LA561(2)	5516S-11(T)	EF688526	96.71	2DCS
		Massilia agri	CS9KG0LA281	K-3-1(T)	KX672812	99.53	2DCS
		Massilia albidiflava	CS6KG2LA245	45(T)	AY965999	90.24	2DCS
		Massilia flava	CS6KG1LA216	Y9(T)	HM777013	95.77	2DCS
		Massilia lutea	CS6KG2LA240	DSM 17473(T)	CP035913	98.03	2DCS
		Massilia oculi	CS9KG0LA295	CCUG 43427A(T)	FR773700	98.51	2DCS
		Massilia timonae	CS9KG0LA285	CCUG 45783(T)	AGZI01000009	98.64	2DCS
		Massilia umbonata	CS15KG0LA377	LP01(T)	HM053474	98.74	2DCS
41	Mesobacillus	Mesobacillus boroniphilus	CS18KG1LA411	JCM 21738(T)	BAUW01000204	90.17	2DCS
42	Metabacillus	Metabacillus halosaccharovorans	CS0G2LA433	E33(T)	HQ433447	99.32	SD & 2DCS
		Metabacillus niabensis	CS12KG0LA348	4T19(T)	AY998119	98	2DCS
43	Methylocella	Methylocella tundrae	CS0G2LA453	T4(T)	AJ555244	78.13	SD & 2DCS
44	Microbacterium	Microbacterium aerolatum	CS15KG1LA392	NBRC 103071(T)	BJUW01000027	98.8	2DCS
		Microbacterium aoyamense	CS18KG0LA563	KV-492(T)	AB234028	99.21	2DCS
		Microbacterium arborescens	CS6KG1LA203	DSM 20754(T)	X77443	99.89	2DCS
		Microbacterium aurum	CS9KG1LA503	KACC 15219(T)	CP018762	99.01	2DCS
		Microbacterium aurum	CS15KG0LA545	KACC 15219(T)	CP018762	98.32	2DCS
		Microbacterium bovistercoris	CS12KG0LA343	NEAU-LLE(T)	MK110479	98.68	2DCS
		Microbacterium bovistercoris	CS0G2LA455	NEAU-LLE(T)	MK110479	93.14	SD & 2DCS
		Microbacterium bovistercoris	CS0G2LA457	NEAU-LLE(T)	MK110479	98.56	SD & 2DCS
		Microbacterium bovistercoris	CS9KG1LA509	NEAU-LLE(T)	MK110479	99.04	2DCS
		Microbacterium enclense	CS6KG1LA212	NIO-1002(T)	KQ758481	99.69	2DCS
		Microbacterium enclense	CS12KG0LA362	NIO-1002(T)	KQ758481	99.54	2DCS
		Microbacterium esteraromaticum	CS0G1LA15	DSM 8609(T)	Y17231	99.63	SD & 2DCS
		Microbacterium esteraromaticum	CS6KG1LA220	DSM 8609(T)	Y17231	99.77	2DCS
		Microbacterium esteraromaticum	CS12KG0LA336	DSM 8609(T)	Y17231	99.61	2DCS
		Microbacterium esteraromaticum	CS12KG0LA340	DSM 8609(T)	Y17231	99.62	2DCS
		Microbacterium esteraromaticum	CS12KG0LA341	DSM 8609(T)	Y17231	98.84	2DCS
		Microbacterium esteraromaticum	CS0G2LA437	DSM 8609(T)	Y17231	99.77	SD & 2DCS
		Microbacterium esteraromaticum	CS0G3LA465	DSM 8609(T)	Y17231	99.77	SD & 2DCS
		Microbacterium foliorum	CS0G2LA34	DSM 12966(T)	JYIU01000006	99.31	SD & 2DCS
		Microbacterium foliorum	CS0G3LA98	DSM 12966(T)	JYIU01000006	99.39	SD & 2DCS
		Microbacterium foliorum	CS3KG3LA153	DSM 12966(T)	JYIU01000006	98.68	2DCS
		Microbacterium foliorum	CS3KG3LA160	DSM 12966(T)	JYIU01000006	98.67	2DCS
		Microbacterium foliorum	CS6KG1LA231	DSM 12966(T)	JYIU01000006	98.93	2DCS
		Microbacterium foliorum	CS6KG2LA242	DSM 12966(T)	JYIU01000006	98.81	2DCS
		Microbacterium foliorum	CS15KG0LA385	DSM 12966(T)	JYIU01000006	99.04	2DCS
		Microbacterium foliorum	CS18KG0LA402	DSM 12966(T)	JYIU01000006	99.24	2DCS
		Microbacterium foliorum	CS0G2LA446	DSM 12966(T)	JYIU01000006	99.47	SD & 2DCS
		Microbacterium foliorum	CS15KG0LA549	DSM 12966(T)	JYIU01000006	99.24	2DCS
		Microbacterium ginsengiterrae	CS0G2LA28	DCY37(T)	EU873314	98.12	SD & 2DCS
		Microbacterium gorillae	CS0G2LA26	G3(T)	CDAR01000007	98.55	SD & 2DCS
		Microbacterium hibisci	CS6KG2LA237	THG-T2.14(T)	KX456190	99	2DCS
		Microbacterium hibisci	CS18KG0LA400	THG-T2.14(T)	KX456190	98.68	2DCS
		Microbacterium hibisci	CS18KG0LA558	THG-T2.14(T)	KX456190	99.24	2DCS
		Microbacterium hibisci	CS18KG0LA562	THG-T2.14(T)	KX456190	82.91	2DCS
		Microbacterium hibisci	CS18KG0LA564	THG-T2.14(T)	KX456190	99.09	2DCS
		Microbacterium humi	CS15KG0LA389	DSM 21799(T)	FNRY01000001	95.93	2DCS
		Microbacterium hydrocarbonoxydans	CS6KG1LA222	NBRC 103074(T)	BCRF01000095	99.24	2DCS
		Microbacterium hydrocarbonoxydans	CS9KG0LA283	NBRC 103074(T)	BCRF01000095	99.57	2DCS
		Microbacterium insulae	CS0G2LA444	DS-66(T)	EU239498	98.47	SD & 2DCS
		Microbacterium keratanolyticum	CS0G2LA84	IFO 13309(T)	AB004717	99.85	SD & 2DCS
		Microbacterium keratanolyticum	CS3KG2LA134	IFO 13309(T)	AB004717	98.15	2DCS
		Microbacterium keratanolyticum	CS6KG1LA235	IFO 13309(T)	AB004717	99.4	2DCS
		Microbacterium ketosireducens	CS0G4LA471	DSM 12510(T)	JYIZ01000009	98.17	SD & 2DCS
		Microbacterium ketosireducens	CS3KG4LA490	DSM 12510(T)	JYIZ01000009	97.72	2DCS
		Microbacterium ketosireducens	CS6KG2LA491	DSM 12510(T)	JYIZ01000009	97.71	2DCS
		Microbacterium laevaniformans	CS0G2LA454	DSM 20140(T)	Y17234	92.02	SD & 2DCS
		Microbacterium laevaniformans	CS3KG3LA476	DSM 20140(T)	Y17234	93.24	2DCS
		Microbacterium lushaniae	CS12KG0LA353	L-031(T)	MG234281	98.32	2DCS
		Microbacterium lushaniae	CS12KG1LA533(2)	L-031(T)	MG234281	98.52	2DCS
		Microbacterium lushaniae	CS18KG0LA565	L-031(T)	MG234281	98.7	2DCS
		Microbacterium marinum	CS9KG0LA293	H101(T)	HQ622524	97.92	2DCS
		Microbacterium marinum	CS21KG0LA429	H101(T)	HQ622524	100	2DCS
		Microbacterium marinum	CS0G2LA447	H101(T)	HQ622524	98.94	SD & 2DCS
		Microbacterium natoriense	CS9KG1LA318	TNJL143-2(T)	AY566291	98.05	2DCS
		Microbacterium natoriense	CS0G2LA434	TNJL143-2(T)	AY566291	98.16	SD & 2DCS
		Microbacterium natoriense	CS12KG0LA524	TNJL143-2(T)	AY566291	98.28	2DCS
		Microbacterium oleivorans	CS12KG1LA369	NBRC 103075(T)	BCRG01000019	99.04	2DCS
		Microbacterium oleivorans	CS9KG1LA501	NBRC 103075(T)	BCRG01000019	99.92	2DCS
		Microbacterium oleivorans	CS15KG0LA534	NBRC 103075(T)	BCRG01000019	100	2DCS
		Microbacterium paraoxydans	CS3KG1LA49	NBRC 103076(T)	BCRH01000180	99.49	2DCS
		Microbacterium paraoxydans	CS6KG2LA243	NBRC 103076(T)	BCRH01000180	98.86	2DCS
		Microbacterium paraoxydans	CS6KG2LA248	NBRC 103076(T)	BCRH01000180	99.76	2DCS
		Microbacterium paraoxydans	CS12KG0LA344	NBRC 103076(T)	BCRH01000180	99.86	2DCS
		Microbacterium paraoxydans	CS21KG0LA421	NBRC 103076(T)	BCRH01000180	99.85	2DCS
		Microbacterium paraoxydans	CS0G2LA452	NBRC 103076(T)	BCRH01000180	99.1	SD & 2DCS
		Microbacterium paraoxydans	CS6KG4LA577	NBRC 103076(T)	BCRH01000180	99.92	2DCS
		Microbacterium phyllosphaerae	CS6KG1LA214	DSM 13468(T)	AJ277840	99.16	2DCS
		Microbacterium saccharophilum	CS12KG0LA360	K-1(T)	AB736273	96.65	2DCS
		Microbacterium sorbitolivorans	CS3KG2LA128	SZDIS-1-1(T)	KX250270	99.69	2DCS
		Microbacterium telephonicum	CS12KG1LA364	S2T63(T)	RCDB01000006	99.08	2DCS
		Microbacterium testaceum	CS9KG0LA287	NBRC 12675(T)	BJML01000022	98.8	2DCS
		Microbacterium testaceum	CS3KG4LA483	NBRC 12675(T)	BJML01000022	98	2DCS
		Microbacterium trichothecenolyticum	CS6KG2LA239	DSM 8608(T)	JYJA01000006	96	2DCS
		Microbacterium trichothecenolyticum	CS15KG0LA537	DSM 8608(T)	JYJA01000006	98.55	2DCS
		Microbacterium trichothecenolyticum	CS15KG0LA540	DSM 8608(T)	JYJA01000006	98.06	2DCS
		Microbacterium trichothecenolyticum	CS15KG0LA546	DSM 8608(T)	JYJA01000006	99.31	2DCS
		Microbacterium trichothecenolyticum	CS21KG0LA570	DSM 8608(T)	JYJA01000006	97.98	2DCS
		Microbacterium ureisolvens	CS3KG4LA489	CFH S00084(T)	KY039334	96.86	2DCS
		Microbacterium wangchenii	CS12KG1LA533	dk512(T)	MH790143	98.19	2DCS
		Microbacterium wangchenii	CS15KG0LA548	dk512(T)	MH790143	98.05	2DCS
45	Micrococcus	Micrococcus luteus	CS6KG3LA255	NCTC 2665(T)	CP001628	96.5	2DCS
		Micrococcus luteus	CS6KG3LA260	NCTC 2665(T)	CP001628	98.7	2DCS
		Micrococcus luteus	CS6KG3LA270	NCTC 2665(T)	CP001628	99.76	2DCS
		Micrococcus luteus	CS6KG3LA272	NCTC 2665(T)	CP001628	97.06	2DCS
		Micrococcus luteus	CS9KG2LA320	NCTC 2665(T)	CP001628	99.64	2DCS
46	Morganella	Morganella morganii subsp. sibonii	CS3KG4LA169	DSM 14850(T)	DQ358146	98.53	2DCS
47	Neobacillus	Neobacillus drentensis	CS6KG0LA71	LMG 21831(T)	AJ542506	99.37	2DCS
		Neobacillus niacini	CS21KG0LA422	IFO 15566(T)	AB021194	99.16	2DCS
		Neobacillus niacini	CS0G3LA460	IFO 15566(T)	AB021194	98.75	SD & 2DCS
		Neobacillus niacini	CS0G3LA460(2)	IFO 15566(T)	AB021194	97.71	SD & 2DCS
48	Neorhizobium	Neorhizobium alkalisoli	CS6KG1LA206	CCBAU 01393(T)	EU074168	97.9	2DCS
		Neorhizobium alkalisoli	CS6KG1LA221	CCBAU 01393(T)	EU074168	98.23	2DCS
		Neorhizobium alkalisoli	CS6KG2LA246	CCBAU 01393(T)	EU074168	96.94	2DCS
		Neorhizobium alkalisoli	CS9KG0LA297	CCBAU 01393(T)	EU074168	96.67	2DCS
		Neorhizobium alkalisoli	CS9KG1LA306	CCBAU 01393(T)	EU074168	97.34	2DCS
		Neorhizobium alkalisoli	CS9KG1LA307	CCBAU 01393(T)	EU074168	97.64	2DCS
		Neorhizobium alkalisoli	CS9KG1LA310	CCBAU 01393(T)	EU074168	97.06	2DCS
		Neorhizobium alkalisoli	CS9KG2LA321	CCBAU 01393(T)	EU074168	98.16	2DCS
		Neorhizobium alkalisoli	CS12KG0LA335	CCBAU 01393(T)	EU074168	97.98	2DCS
		Neorhizobium alkalisoli	CS12KG0LA339	CCBAU 01393(T)	EU074168	97.48	2DCS
		Neorhizobium alkalisoli	CS12KG1LA370	CCBAU 01393(T)	EU074168	98.32	2DCS
		Neorhizobium alkalisoli	CS15KG0LA375	CCBAU 01393(T)	EU074168	97.21	2DCS
		Neorhizobium alkalisoli	CS15KG0LA380	CCBAU 01393(T)	EU074168	96.81	2DCS
		Neorhizobium alkalisoli	CS15KG0LA381	CCBAU 01393(T)	EU074168	97.83	2DCS
		Neorhizobium alkalisoli	CS15KG0LA383	CCBAU 01393(T)	EU074168	97.32	2DCS
		Neorhizobium alkalisoli	CS18KG0LA408	CCBAU 01393(T)	EU074168	97.66	2DCS
		Neorhizobium alkalisoli	CS18KG1LA413	CCBAU 01393(T)	EU074168	97.41	2DCS
		Neorhizobium alkalisoli	CS21KG0LA418	CCBAU 01393(T)	EU074168	97.9	2DCS
		Neorhizobium alkalisoli	CS0G2LA436	CCBAU 01393(T)	EU074168	97.65	SD & 2DCS
		Neorhizobium alkalisoli	CS9KG1LA499	CCBAU 01393(T)	EU074168	98	2DCS
		Neorhizobium alkalisoli	CS18KG0LA567	CCBAU 01393(T)	EU074168	96.53	2DCS
		Neorhizobium alkalisoli	CS18KG0LA568	CCBAU 01393(T)	EU074168	96.96	2DCS
		Neorhizobium alkalisoli	CS18KG0LA569	CCBAU 01393(T)	EU074168	97.75	2DCS
		Neorhizobium alkalisoli	CS6KG2LA575	CCBAU 01393(T)	EU074168	98.74	2DCS
		Neorhizobium huautlense	CS9KG1LA507	S02(T)	AF025852	98.61	2DCS
		Neorhizobium huautlense	CS15KG0LA539	S02(T)	AF025852	95.97	2DCS
49	Niallia	Niallia taxi	CS3KG2LA120	M5HDSG1-1(T)	MK355518	98.28	2DCS
50	Nitrincola	Nitrincola tapanii	CS6KG3LA253	MEB193(T)	KT633917	99.08	2DCS
		Nitrincola tapanii	CS6KG3LA256(2)	MEB193(T)	KT633917	97.09	2DCS
51	Nocardia	Nocardia carnea	CS3KG3LA473	NBRC 14403(T)	BAFV01000017	98.27	2DCS
		Nocardia carnea	CS3KG3LA479	NBRC 14403(T)	BAFV01000017	98.92	2DCS
		Nocardia rhamnosiphila	CS3KG3LA480	NRRL B-24637(T)	JOAJ01000028	99.16	2DCS
52	Nocardioides	Nocardioides lianchengensis	CS6KG2LA492	CGMCC 4.6858(T)	FMZM01000025	98.77	2DCS
53	Novosphingobium	Novosphingobium barchaimii	CS6KG0LA196	LL02(T)	KQ130454	99.29	2DCS
		Novosphingobium barchaimii	CS6KG1LA204	LL02(T)	KQ130454	98.82	2DCS
		Novosphingobium barchaimii	CS18KG0LA396	LL02(T)	KQ130454	98.74	2DCS
		Novosphingobium barchaimii	CS21KG0LA432	LL02(T)	KQ130454	99.53	2DCS
		Novosphingobium barchaimii	CS18KG0LA566	LL02(T)	KQ130454	98.16	2DCS
		Novosphingobium gossypii	CS0G3LA92	JM-1396(T)	KP657488	96.99	SD & 2DCS
		Novosphingobium gossypii	CS9KG1LA309	JM-1396(T)	KP657488	94.96	2DCS
		Novosphingobium gossypii	CS18KG0LA559	JM-1396(T)	KP657488	99.62	2DCS
		Novosphingobium guangzhouense	CS0G2LA79	SA925(T)	KX215153	98.03	SD & 2DCS
		Novosphingobium resinovorum	CS6KG1LA213	NCIMB 8767(T)	EF029110	99.05	2DCS
		Novosphingobium resinovorum	CS15KG0LA386	NCIMB 8767(T)	EF029110	99.49	2DCS
		Novosphingobium resinovorum	CS0G3LA461	NCIMB 8767(T)	EF029110	99.5	SD & 2DCS
54	Ochrobactrum	Ochrobactrum teleogrylli	CS3KG2LA109	LCB8(T)	MK063698	98.62	2DCS
55	Paenibacillus	Paenibacillus pinisoli	CS3KG4LA162	NB5(T)	KC415175	99.34	2DCS
		Paenibacillus pinisoli	CS3KG4LA168	NB5(T)	KC415175	97.64	2DCS
56	Pantoea	Pantoea anthophila	CS6KG0LA172	LMG 2558(T)	EF688010	99.75	2DCS
57	Paracoccus	Paracoccus lutimaris	CS9KG1LA312	HDM-25(T)	KJ451483	98.87	2DCS
58	Paucisalibacillus	Paucisalibacillus globulus	CS9KG0LA289(3)	B22(T)	AM114102	97.57	2DCS
59	Pedobacter	Pedobacter xinjiangensis	CS9KG1LA314	12157(T)	EU734803	95.1	2DCS
60	Piscicoccus	Piscicoccus intestinalis	CS21KG0LA593	NBRC 104926(T)	BCNQ01000222	99.5	2DCS
61	Priestia	Priestia aryabhattai	CS0G0LA03	B8W22(T)	EF114313	99.43	SD & 2DCS
		Priestia aryabhattai	CS0G1LA09	B8W22(T)	EF114313	99.88	SD & 2DCS
		Priestia aryabhattai	CS0G1LA14	B8W22(T)	EF114313	99.06	SD & 2DCS
		Priestia aryabhattai	CS0G1LA16	B8W22(T)	EF114313	99.65	SD & 2DCS
		Priestia aryabhattai	CS0G2LA25	B8W22(T)	EF114313	98.36	SD & 2DCS
		Priestia aryabhattai	CS0G2LA27	B8W22(T)	EF114313	99.32	SD & 2DCS
		Priestia aryabhattai	CS0G2LA29	B8W22(T)	EF114313	99.85	SD & 2DCS
		Priestia aryabhattai	CS0G3LA35	B8W22(T)	EF114313	100	SD & 2DCS
		Priestia aryabhattai	CS0G3LA36	B8W22(T)	EF114313	100	SD & 2DCS
		Priestia aryabhattai	CS3KG1LA47	B8W22(T)	EF114313	99.77	2DCS
		Priestia aryabhattai	CS6KG0LA58	B8W22(T)	EF114313	99.78	2DCS
		Priestia aryabhattai	CS6KG0LA62	B8W22(T)	EF114313	100	2DCS
		Priestia aryabhattai	CS3KG2LA113	B8W22(T)	EF114313	99.17	2DCS
		Priestia aryabhattai	CS3KG2LA117	B8W22(T)	EF114313	99.85	2DCS
		Priestia aryabhattai	CS3KG2LA121	B8W22(T)	EF114313	99.76	2DCS
		Priestia aryabhattai	CS6KG0LA197	B8W22(T)	EF114313	99.78	2DCS
		Priestia aryabhattai	CS6KG2LA249	B8W22(T)	EF114313	99.93	2DCS
		Priestia aryabhattai	CS6KG3LA252 (2)	B8W22(T)	EF114313	98.34	2DCS
		Priestia aryabhattai	CS6KG5LA261	B8W22(T)	EF114313	93.71	2DCS
		Priestia aryabhattai	CS6KG5LA266	B8W22(T)	EF114313	99.88	2DCS
		Priestia aryabhattai	CS6KG3LA273	B8W22(T)	EF114313	97.15	2DCS
		Priestia aryabhattai	CS6KG3LA274	B8W22(T)	EF114313	100	2DCS
		Priestia aryabhattai	CS6KG3LA278	B8W22(T)	EF114313	99.88	2DCS
		Priestia aryabhattai	CS6KG3LA279	B8W22(T)	EF114313	99.88	2DCS
		Priestia aryabhattai	CS6KG3LA280	B8W22(T)	EF114313	99.63	2DCS
		Priestia aryabhattai	CS0G3LA464	B8W22(T)	EF114313	98.13	SD & 2DCS
		Priestia aryabhattai	CS6KG2LA572	B8W22(T)	EF114313	100	2DCS
		Priestia aryabhattai	CS6KG2LA573	B8W22(T)	EF114313	99.85	2DCS
		Priestia endophytica	CS6KG0LA56	2DT(T)	AF295302	99.88	2DCS
		Priestia endophytica	CS6KG3LA275	2DT(T)	AF295302	99.65	2DCS
		Priestia filamentosa	CS0G2LA23	SGD-14(T)	KF265351	97.96	SD & 2DCS
		Priestia filamentosa	CS3KG1LA50	SGD-14(T)	KF265351	99.93	2DCS
		Priestia filamentosa	CS6KG1LA225	SGD-14(T)	KF265351	99.92	2DCS
		Priestia filamentosa	CS6KG2LA244	SGD-14(T)	KF265351	99.76	2DCS
		Priestia filamentosa	CS6KG2LA251	SGD-14(T)	KF265351	98.92	2DCS
		Priestia filamentosa	CS6KG5LA262	SGD-14(T)	KF265351	100	2DCS
		Priestia filamentosa	CS6KG5LA264	SGD-14(T)	KF265351	99.16	2DCS
		Priestia filamentosa	CS6KG5LA267	SGD-14(T)	KF265351	99.21	2DCS
		Priestia filamentosa	CS6KG5LA268	SGD-14(T)	KF265351	99.63	2DCS
		Priestia filamentosa	CS6KG3LA269	SGD-14(T)	KF265351	99.88	2DCS
		Priestia filamentosa	CS6KG3LA277	SGD-14(T)	KF265351	100	2DCS
		Priestia filamentosa	CS6KG5LA580	SGD-14(T)	KF265351	100	2DCS
		Priestia flexa	CS6KG0LA55	NBRC 15715(T)	BCVD01000224	98.33	2DCS
		Priestia megaterium	CS6KG0LA52	NBRC 15308(T)	JJMH01000057	100	2DCS
		Priestia megaterium	CS6KG0LA54	NBRC 15308(T)	JJMH01000057	100	2DCS
		Priestia megaterium	CS6KG0LA59	NBRC 15308(T)	JJMH01000057	100	2DCS
		Priestia megaterium	CS6KG0LA72	NBRC 15308(T)	JJMH01000057	99.88	2DCS
		Priestia megaterium	CS0G3LA91	NBRC 15308(T)	JJMH01000057	98.86	SD & 2DCS
		Priestia megaterium	CS3KG4LA167	NBRC 15308(T)	JJMH01000057	99.77	2DCS
		Priestia megaterium	CS6KG3LA257	NBRC 15308(T)	JJMH01000057	99.85	2DCS
		Priestia megaterium	CS6KG5LA263	NBRC 15308(T)	JJMH01000057	99.43	2DCS
		Priestia megaterium	CS6KG5LA265	NBRC 15308(T)	JJMH01000057	99.63	2DCS
		Priestia megaterium	CS6KG3LA276	NBRC 15308(T)	JJMH01000057	98.09	2DCS
		Priestia megaterium	CS0G3LA462	NBRC 15308(T)	JJMH01000057	99.63	SD & 2DCS
		Priestia megaterium	CS6KG2LA571	NBRC 15308(T)	JJMH01000057	100	2DCS
62	Pseudarthrobacter	Pseudarthrobacter enclensis	CS6KG1LA218	NIO-1008(T)	JF421614	98.44	2DCS
63	Pseudochrobactrum	Pseudochrobactrum asaccharolyticum	CS0G2LA76	DSM 25619(T)	QNRH01000025	100	SD & 2DCS
		Pseudochrobactrum asaccharolyticum	CS0G2LA77	DSM 25619(T)	QNRH01000025	99.5	SD & 2DCS
64	Pseudoduganella	Pseudoduganella violaceinigra	CS9KG1LA583	YIM 31327(T)	AY376163	98.69	2DCS
65	Pseudomonas	Pseudomonas asiatica	CS3KG1LA42	RYU5(T)	MH517510	99.76	2DCS
		Pseudomonas asiatica	CS6KG0LA190	RYU5(T)	MH517510	94.66	2DCS
		Pseudomonas entomophila	CS3KG0LA39	L48(T)	CT573326	99.92	2DCS
		Pseudomonas entomophila	CS15KG0LA586	L48(T)	CT573326	99.88	2DCS
		Pseudomonas entomophila	CS18KG0LA589	L48(T)	CT573326	99.54	2DCS
		Pseudomonas geniculata	CS6KG1LA202	ATCC 19374(T)	AB021404	97.07	2DCS
		Pseudomonas geniculata	CS18KG0LA591	ATCC 19374(T)	AB021404	97.9	2DCS
		Pseudomonas geniculata	CS18KG0LA592	ATCC 19374(T)	AB021404	97.21	2DCS
		Pseudomonas graminis	CS0G1LA13	DSM 11363(T)	Y11150	99.03	SD & 2DCS
		Pseudomonas monteilii	CS3KG1LA43	NBRC 103158(T)	BBIS01000088	99.88	2DCS
		Pseudomonas monteilii	CS0G2LA85	NBRC 103158(T)	BBIS01000088	99.54	SD & 2DCS
		Pseudomonas mosselii	CS3KG2LA104	CIP 105259(T)	AF072688	99.85	2DCS
		Pseudomonas neuropathica	CS6KG0LA179	P155(T)	LR797591	93.67	2DCS
		Pseudomonas nitrititolerans	CS3KG1LA44	GL14(T)	MH917718	99.85	2DCS
		Pseudomonas plecoglossicida	CS0G3LA103	NBRC 103162(T)	BBIV01000080	99.7	SD & 2DCS
		Pseudomonas plecoglossicida	CS15KG1LA586	NBRC 103162(T)	BBIV01000080	100	2DCS
66	Pseudoxanthomonas	Pseudoxanthomonas indica	CS6KG0LA189	P15(T)	jgi.1118276	98.83	2DCS
		Pseudoxanthomonas indica	CS18KG1LA414	P15(T)	jgi.1118276	99.24	2DCS
		Pseudoxanthomonas indica	CS0G2LA442	P15(T)	jgi.1118276	97.69	SD & 2DCS
		Pseudoxanthomonas indica	CS0G2LA451	P15(T)	jgi.1118276	99.12	SD & 2DCS
		Pseudoxanthomonas indica	CS3KG3LA474	P15(T)	jgi.1118276	98.71	2DCS
		Pseudoxanthomonas indica	CS3KG3LA475	P15(T)	jgi.1118276	99.29	2DCS
		Pseudoxanthomonas koreensis	CS0G2LA440	TR7-09(T)	AY550263	99.07	SD & 2DCS
		Pseudoxanthomonas koreensis	CS9KG1LA508	TR7-09(T)	AY550263	97.77	2DCS
		Pseudoxanthomonas mexicana	CS12KG0LA520	AMX 26B(T)	AF273082	99.85	2DCS
67	Psychrobacillus	Psychrobacillus lasiicapitis	CS0G1LA18	NEAU-3TGS17(T)	KP219721	98.65	SD & 2DCS
		Psychrobacillus lasiicapitis	CS0G2LA81	NEAU-3TGS17(T)	KP219721	99.91	SD & 2DCS
		Psychrobacillus lasiicapitis	CS0G3LA99	NEAU-3TGS17(T)	KP219721	98.89	SD & 2DCS
		Psychrobacillus lasiicapitis	CS3KG2LA131	NEAU-3TGS17(T)	KP219721	99.74	2DCS
		Psychrobacillus lasiicapitis	CS6KG1LA209	NEAU-3TGS17(T)	KP219721	98.84	2DCS
		Psychrobacillus lasiicapitis	CS6KG1LA228	NEAU-3TGS17(T)	KP219721	99.7	2DCS
		Psychrobacillus lasiicapitis	CS3KG4LA487	NEAU-3TGS17(T)	KP219721	99.39	2DCS
		Psychrobacillus soli	CS15KG0LA542	NHI-2(T)	KJ956929	99.17	2DCS
68	Rhizobium	Rhizobium alamii	CS12KG1LA367	GBV016(T)	AM931436	96.68	2DCS
		Rhizobium azibense	CS12KG1LA366	23C2(T)	JN624691	97.56	2DCS
		Rhizobium cellulosilyticum	CS6KG0LA188	ALA10B2(T)	DQ855276	96.9	2DCS
		Rhizobium cellulosilyticum	CS18KG0LA407	ALA10B2(T)	DQ855276	98.99	2DCS
		Rhizobium cellulosilyticum	CS3KG4LA485	ALA10B2(T)	DQ855276	97.24	2DCS
		Rhizobium cellulosilyticum	CS6KG5LA581	ALA10B2(T)	DQ855276	98.72	2DCS
		Rhizobium esperanzae	CS12KG1LA529	CNPSo 668(T)	KC293513	98.87	2DCS
		Rhizobium pakistanense	CS6KG1LA205	BN-19(T)	AB854065	98.03	2DCS
		Rhizobium pakistanense	CS9KG0LA292	BN-19(T)	AB854065	97.04	2DCS
		Rhizobium pakistanense	CS9KG1LA317	BN-19(T)	AB854065	97.66	2DCS
		Rhizobium pakistanense	CS12KG0LA334	BN-19(T)	AB854065	97.39	2DCS
		Rhizobium pakistanense	CS12KG0LA349	BN-19(T)	AB854065	98.49	2DCS
		Rhizobium pakistanense	CS15KG0LA384	BN-19(T)	AB854065	98.54	2DCS
		Rhizobium pakistanense	CS15KG0LA387	BN-19(T)	AB854065	98.03	2DCS
		Rhizobium pakistanense	CS15KG0LA390	BN-19(T)	AB854065	97.56	2DCS
		Rhizobium pakistanense	CS18KG0LA397	BN-19(T)	AB854065	97.74	2DCS
		Rhizobium pakistanense	CS18KG0LA404	BN-19(T)	AB854065	97.78	2DCS
		Rhizobium pakistanense	CS18KG1LA412	BN-19(T)	AB854065	97.95	2DCS
		Rhizobium pakistanense	CS15KG0LA541	BN-19(T)	AB854065	98.03	2DCS
		Rhizobium panacihumi	CS0G1LA22	DCY116(T)	KY996486	99.38	SD & 2DCS
		Rhizobium panacihumi	CS3KG3LA142	DCY116(T)	KY996486	98.66	2DCS
		Rhizobium panacihumi	CS6KG0LA185	DCY116(T)	KY996486	94.41	2DCS
		Rhizobium panacihumi	CS9KG0LA284	DCY116(T)	KY996486	99.12	2DCS
		Rhizobium panacihumi	CS9KG0LA288	DCY116(T)	KY996486	91.64	2DCS
		Rhizobium panacihumi	CS9KG0LA294	DCY116(T)	KY996486	98.87	2DCS
		Rhizobium panacihumi	CS15KG0LA374	DCY116(T)	KY996486	99.36	2DCS
		Rhizobium panacihumi	CS15KG0LA382	DCY116(T)	KY996486	97.65	2DCS
		Rhizobium panacihumi	CS15KG0LA388	DCY116(T)	KY996486	98.03	2DCS
		Rhizobium panacihumi	CS12KG0LA518	DCY116(T)	KY996486	99.24	2DCS
		Rhizobium petrolearium	CS9KG0LA289	SL-1(T)	EU556969	90.86	2DCS
		Rhizobium petrolearium	CS9KG1LA510	SL-1(T)	EU556969	96.97	2DCS
		Rhizobium subbaraonis	CS3KG3LA146	JC85(T)	OBQD01000060	98.59	2DCS
		Rhizobium subbaraonis	CS6KG1LA201	JC85(T)	OBQD01000060	98.1	2DCS
		Rhizobium subbaraonis	CS9KG0LA286	JC85(T)	OBQD01000060	98.67	2DCS
		Rhizobium subbaraonis	CS18KG0LA403	JC85(T)	OBQD01000060	98.36	2DCS
		Rhizobium subbaraonis	CS3KG3LA478	JC85(T)	OBQD01000060	98.12	2DCS
		Rhizobium wenxiniae	CS6KG1LA200	166(T)	KR610521	97.08	2DCS
		Rhizobium wenxiniae	CS18KG0LA405	166(T)	KR610521	99.84	2DCS
		Rhizobium wenxiniae	CS12KG0LA526	166(T)	KR610521	99.61	2DCS
		Rhizobium wenxiniae	CS6KG5LA581(2)	166(T)	KR610521	99.55	2DCS
		Rhizobium yantingense	CS6KG1LA223	H66(T)	KC934840	97.86	2DCS
		Rhizobium yantingense	CS9KG0LA298	H66(T)	KC934840	98.49	2DCS
		Rhizobium yantingense	CS12KG1LA363	H66(T)	KC934840	98.87	2DCS
		Rhizobium yantingense	CS18KG0LA406	H66(T)	KC934840	98.35	2DCS
		Rhizobium zeae	CS6KG0LA184	CRZM18R(T)	KX932068	99.49	2DCS
		Rhizobium zeae	CS6KG0LA192	CRZM18R(T)	KX932068	99.12	2DCS
		Rhizobium zeae	CS15KG0LA372	CRZM18R(T)	KX932068	99.45	2DCS
69	Rhodobacter	Rhodobacter xinxiangensis	CS12KG1LA531	TJ48(T)	MK573790	98.61	2DCS
70	Rhodococcus	Rhodococcus canchipurensis	CS15KG0LA544	MBRL 353(T)	JN164649	99.77	2DCS
		Rhodococcus cerastii	CS0G3LA93	C5(T)	FR714842	98.88	SD & 2DCS
		Rhodococcus cerastii	CS6KG0LA187	C5(T)	FR714842	98.02	2DCS
		Rhodococcus pedocola	CS6KG2LA238	UC12(T)	KT301938	98.94	2DCS
		Rhodococcus pedocola	CS21KG0LA424	UC12(T)	KT301938	99.64	2DCS
		Rhodococcus pedocola	CS0G2LA445	UC12(T)	KT301938	99.52	SD & 2DCS
		Rhodococcus rhodochrous	CS0G3LA102	NBRC 16069(T)	BBXP01000056	99.88	SD & 2DCS
71	Shigella	Shigella flexneri	CS0G1LA06	ATCC 29903(T)	X96963	99.62	SD & 2DCS
72	Shinella	Shinella kummerowiae	CS18KG1LA414(2)	CCBAU 25048(T)	EF070131	98.56	2DCS
		Shinella zoogloeoides	CS18KG1LA414(3)	ATCC 19623(T)	X74915	99.32	2DCS
73	Sphingobacterium	Sphingobacterium endophyticum	CS6KG1LA224	NYYP31(T)	MK601671	99.14	2DCS
		Sphingobacterium mucilaginosum	CS0G1LA19	THG-SQA8(T)	KM598234	99.08	SD & 2DCS
		Sphingobacterium mucilaginosum	CS6KG0LA66	THG-SQA8(T)	KM598234	98.93	2DCS
		Sphingobacterium mucilaginosum	CS0G2LA74	THG-SQA8(T)	KM598234	98.94	SD & 2DCS
		Sphingobacterium mucilaginosum	CS3KG2LA139	THG-SQA8(T)	KM598234	98.94	2DCS
		Sphingobacterium mucilaginosum	CS3KG3LA145	THG-SQA8(T)	KM598234	98.93	2DCS
		Sphingobacterium mucilaginosum	CS6KG0LA174	THG-SQA8(T)	KM598234	92.94	2DCS
		Sphingobacterium mucilaginosum	CS9KG0LA301	THG-SQA8(T)	KM598234	98.55	2DCS
		Sphingobacterium mucilaginosum	CS9KG3LA322	THG-SQA8(T)	KM598234	98.93	2DCS
		Sphingobacterium mucilaginosum	CS15KG0LA373	THG-SQA8(T)	KM598234	99.16	2DCS
		Sphingobacterium mucilaginosum	CS18KG0LA399	THG-SQA8(T)	KM598234	98.74	2DCS
		Sphingobacterium multivorum	CS0G1LA07	IAM14316(T)	AB100738	99.25	SD & 2DCS
		Sphingobacterium multivorum	CS3KG2LA110(3)	IAM14316(T)	AB100738	99.3	2DCS
		Sphingobacterium multivorum	CS3KG3LA144	IAM14316(T)	AB100738	98.56	2DCS
		Sphingobacterium multivorum	CS6KG0LA170	IAM14316(T)	AB100738	96.42	2DCS
		Sphingobacterium multivorum	CS6KG5LA579	IAM14316(T)	AB100738	99.65	2DCS
		Sphingobacterium nematocida	CS3KG3LA158	M-SX103(T)	JF731241	97.47	2DCS
		Sphingobacterium nematocida	CS3KG4LA161	M-SX103(T)	JF731241	98.04	2DCS
74	Sphingobium	Sphingobium naphthae	CS3KG2LA138	K-3-6(T)	KX672813	98.89	2DCS
75	Sphingomonas	Sphingomonas canadensis	CS0G2LA88	FWC47(T)	HE974351	97.16	SD & 2DCS
		Sphingomonas mucosissima	CS12KG0LA356	DSM 17494(T)	NBBJ01000012	98.74	2DCS
		Sphingomonas yantingensis	CS12KG0LA337	1007(T)	JX566547	97.37	2DCS
76	Sphingopyxis	Sphingopyxis chilensis	CS0G2LA449	S37(T)	AF367204	98.54	SD & 2DCS
		Sphingopyxis chilensis	CS3KG4LA484	S37(T)	AF367204	99.62	2DCS
		Sphingopyxis solisilvae	CS6KG1LA227	R366(T)	KX672815	93.69	2DCS
77	Sporosarcina	Sporosarcina luteola	CS6KG3LA252	Y1(T)	AB473560	99.17	2DCS
		Sporosarcina luteola	CS6KG3LA259	Y1(T)	AB473560	99.77	2DCS
78	Stenotrophomonas	Stenotrophomonas bentonitica	CS3KG3LA148	BII-R7(T)	LT622838	99.86	2DCS
		Stenotrophomonas bentonitica	CS3KG3LA149	BII-R7(T)	LT622838	99.75	2DCS
		Stenotrophomonas bentonitica	CS3KG3LA150	BII-R7(T)	LT622838	100	2DCS
		Stenotrophomonas bentonitica	CS12KG0LA519	BII-R7(T)	LT622838	100	2DCS
		Stenotrophomonas chelatiphaga	CS3KG1LA46	DSM 21508(T)	LDJK01000058	99.18	SD & 2DCS
		Stenotrophomonas indicatrix	CS0G1LA21	WS40(T)	KJ452162	98.14	SD & 2DCS
		Stenotrophomonas lactitubi	CS0G2LA75	M15(T)	LT222224	96.63	2DCS
		Stenotrophomonas maltophilia	CS6KG0LA173	MTCC 434(T)	JALV01000036	98.87	2DCS
		Stenotrophomonas maltophilia	CS6KG0LA181	MTCC 434(T)	JALV01000036	96.63	2DCS
		Stenotrophomonas maltophilia	CS6KG0LA182	MTCC 434(T)	JALV01000036	97.29	2DCS
		Stenotrophomonas nitritireducens	CS0G4LA469	DSM 12575(T)	LDJG01000040	97.05	SD & 2DCS
		Stenotrophomonas panacihumi	CS6KG1LA230	JCM 16536(T)	LLXU01000141	98.27	2DCS
		Stenotrophomonas panacihumi	CS9KG0LA302	JCM 16536(T)	LLXU01000141	99.92	2DCS
		Stenotrophomonas pavanii	CS18KG0LA401	DSM 25135(T)	LDJN01000038	98.88	2DCS
		Stenotrophomonas terrae	CS6KG1LA199	DSM 18941(T)	LDJJ01000011	99.65	2DCS
79	Streptomyces	Streptomyces atriruber	CS3KG4LA488	NRRL B-24165(T)	LIPN01000196	99.39	2DCS
		Streptomyces atrovirens	CS3KG3LA141	NRRL B-16357(T)	DQ026672	100	2DCS
		Streptomyces atrovirens	CS6KG1LA219	NRRL B-16357(T)	DQ026672	99.76	2DCS
		Streptomyces atrovirens	CS6KG1LA236	NRRL B-16357(T)	DQ026672	99.64	2DCS
		Streptomyces atrovirens	CS9KG1LA303	NRRL B-16357(T)	DQ026672	98.35	2DCS
		Streptomyces atrovirens	CS12KG0LA338	NRRL B-16357(T)	DQ026672	99.88	2DCS
		Streptomyces atrovirens	CS12KG0LA346	NRRL B-16357(T)	DQ026672	99.45	2DCS
		Streptomyces atrovirens	CS21KG0LA420	NRRL B-16357(T)	DQ026672	99.73	2DCS
		Streptomyces atrovirens	CS9KG1LA500	NRRL B-16357(T)	DQ026672	100	2DCS
		Streptomyces atrovirens	CS9KG1LA513	NRRL B-16357(T)	DQ026672	100	2DCS
		Streptomyces atrovirens	CS12KG0LA522	NRRL B-16357(T)	DQ026672	100	2DCS
		Streptomyces badius	CS3KG3LA155	NRRL B-2567(T)	AY999783	98.69	2DCS
		Streptomyces bambusae	CS9KG0LA290	T110(T)	KM229361	99.88	2DCS
		Streptomyces bottropensis	CS9KG0LA282	ATCC 25435(T)	KB911581	99.76	2DCS
		Streptomyces chrestomyceticus	CS0G2LA86	NBRC 13444(T)	BHZC01000001	96.01	SD & 2DCS
		Streptomyces chrestomyceticus	CS3KG2LA114	NBRC 13444(T)	BHZC01000001	99.45	2DCS
		Streptomyces chrestomyceticus	CS6KG1LA210	NBRC 13444(T)	BHZC01000001	99.65	2DCS
		Streptomyces dioscori	CS12KG0LA352	A217(T)	KZ679049	98.61	2DCS
		Streptomyces dioscori	CS15KG0LA536	A217(T)	KZ679049	98.3	2DCS
		Streptomyces endophyticus	CS3KG2LA133	YIM 65594(T)	GU367154	98.29	2DCS
		Streptomyces globisporus	CS18KG0LA398	NBRC 12867(T)	AB184203	98.86	2DCS
		Streptomyces griseoflavus	CS12KG0LA527	LMG 19344(T)	AJ781322	98.91	2DCS
		Streptomyces griseoviridis	CS0G2LA82	NBRC 12874(T)	AB184210	98.04	SD & 2DCS
		Streptomyces griseoviridis	CS12KG0LA358	NBRC 12874(T)	AB184210	98.55	2DCS
		Streptomyces griseoviridis	CS3KG4LA486	NBRC 12874(T)	AB184210	99.39	2DCS
		Streptomyces griseoviridis	CS12KG0LA523	NBRC 12874(T)	AB184210	98.39	2DCS
		Streptomyces heliomycini	CS6KG1LA217	NBRC 15899(T)	AB184712	98.2	2DCS
		Streptomyces heliomycini	CS6KG1LA233	NBRC 15899(T)	AB184712	99.17	2DCS
		Streptomyces heliomycini	CS12KG0LA342	NBRC 15899(T)	AB184712	99.46	2DCS
		Streptomyces heliomycini	CS12KG0LA345	NBRC 15899(T)	AB184712	99.88	2DCS
		Streptomyces heliomycini	CS9KG1LA495	NBRC 15899(T)	AB184712	99.54	2DCS
		Streptomyces heliomycini	CS12KG0LA525	NBRC 15899(T)	AB184712	100	2DCS
		Streptomyces indicus	CS6KG0LA198	IH32-1(T)	EF157833	99.31	2DCS
		Streptomyces lavendulae subsp. lavendulae	CS3KG3LA154	NRRL B-2774(T)	JOEW01000098	96.81	2DCS
		Streptomyces malachitospinus	CS0G2LA83	NBRC 101004(T)	AB249954	97.57	SD & 2DCS
		Streptomyces malachitospinus	CS0G3LA100	NBRC 101004(T)	AB249954	100	SD & 2DCS
		Streptomyces malachitospinus	CS3KG2LA116	NBRC 101004(T)	AB249954	99.76	2DCS
		Streptomyces malachitospinus	CS3KG4LA163	NBRC 101004(T)	AB249954	100	2DCS
		Streptomyces manipurensis	CS12KG0LA355	MBRL 201(T)	JN560156	99.92	2DCS
		Streptomyces manipurensis	CS12KG0LA359	MBRL 201(T)	JN560156	98.43	2DCS
		Streptomyces osmaniensis	CS21KG0LA417	OU-63(T)	FJ613126	99.38	2DCS
		Streptomyces roseifaciens	CS15KG0LA376	MBT76(T)	MG947385	99.39	2DCS
		Streptomyces rubrogriseus	CS3KG4LA166	LMG 20318(T)	AJ781373	99.72	2DCS
		Streptomyces scabiei	CS12KG0LA357	NRRL B-16523(T)	LBNJ01000196	98.09	2DCS
		Streptomyces scabiei	CS12KG1LA528	NRRL B-16523(T)	LBNJ01000196	99.76	2DCS
		Streptomyces shaanxiensis	CS6KG1LA215	CCNWHQ 0031(T)	FJ465151	98.51	2DCS
		Streptomyces tendae	CS0G3LA94	ATCC 19812(T)	D63873	99.88	SD & 2DCS
		Streptomyces tendae	CS3KG2LA127	ATCC 19812(T)	D63873	99.76	2DCS
		Streptomyces tendae	CS3KG2LA137	ATCC 19812(T)	D63873	100	2DCS
		Streptomyces tendae	CS3KG3LA147	ATCC 19812(T)	D63873	98.76	2DCS
		Streptomyces tendae	CS3KG3LA151	ATCC 19812(T)	D63873	100	2DCS
		Streptomyces tendae	CS9KG1LA304	ATCC 19812(T)	D63873	99.08	2DCS
		Streptomyces tendae	CS9KG1LA305	ATCC 19812(T)	D63873	99.77	2DCS
		Streptomyces tendae	CS15KG0LA371	ATCC 19812(T)	D63873	99.92	2DCS
		Streptomyces tendae	CS21KG0LA419	ATCC 19812(T)	D63873	99.92	2DCS
		Streptomyces tendae	CS21KG0LA423	ATCC 19812(T)	D63873	100	2DCS
		Streptomyces tendae	CS21KG0LA426	ATCC 19812(T)	D63873	99.92	2DCS
		Streptomyces tendae	CS21KG0LA427	ATCC 19812(T)	D63873	99.92	2DCS
		Streptomyces tendae	CS21KG0LA430	ATCC 19812(T)	D63873	99.77	2DCS
80	Terribacillus	Terribacillus saccharophilus	CS0G2LA32	002-048(T)	AB243845	99.65	2DCS
		Terribacillus saccharophilus	CS6KG3LA258	002-048(T)	AB243845	99.52	SD & 2DCS
		Terribacillus saccharophilus	CS6KG3LA271	002-048(T)	AB243845	99.88	2DCS
		Terribacillus saccharophilus	CS0G2LA455(2)	002-048(T)	AB243845	99.18	SD & 2DCS
		Terribacillus saccharophilus	CS0G2LA456	002-048(T)	AB243845	100	SD & 2DCS
81	Ureibacillus	Ureibacillus sinduriensis	CS18KG0LA393	BLB-1(T)	FJ169465	99.24	2DCS
82	Xanthomonas	Xanthomonas maliensis	CS12KG0LA350	M97(T)	KF992843	98.58	2DCS
		Xanthomonas maliensis	CS15KG0LA391	M97(T)	KF992843	98.9	2DCS

## Sheet: Novel isolates by SD
Potential novel isolates by Serial Dilution method
Strain ID	Hit taxon name	Hit strain name	Accession	Similarity
CS0G1LA12	Chryseobacterium indologenes	NBRC 14944(T)	BAVL01000024	98.33
CS0G1LA18	Psychrobacillus lasiicapitis	NEAU-3TGS17(T)	KP219721	98.65
CS0G1LA20	Glutamicibacter protophormiae	DSM 20168(T)	X80745	98.56
CS0G1LA21	Stenotrophomonas indicatrix	WS40(T)	KJ452162	98.14
CS0G2LA23	Priestia filamentosa	SGD-14(T)	KF265351	97.96
CS0G2LA25	Priestia aryabhattai	B8W22(T)	EF114313	98.36
CS0G2LA26	Microbacterium gorillae	G3(T)	CDAR01000007	98.55
CS0G2LA28	Microbacterium ginsengiterrae	DCY37(T)	EU873314	98.12
CS0G2LA30	Bacillus toyonensis	BCT-7112(T)	CP006863	98.41
CS0G2LA31	Bacillus toyonensis	BCT-7112(T)	CP006863	98.57
CS0G4LA37	Erwinia oleae	DAPP-PG 531(T)	GU810925	97.9
CS0G2LA75	Stenotrophomonas lactitubi	M15(T)	LT222224	96.63
CS0G2LA78	Luteimonas soli	Y2(T)	KP684142	97.7
CS0G2LA79	Novosphingobium guangzhouense	SA925(T)	KX215153	98.03
CS0G2LA82	Streptomyces griseoviridis	NBRC 12874(T)	AB184210	98.04
CS0G2LA83	Streptomyces malachitospinus	NBRC 101004(T)	AB249954	97.57
CS0G2LA86	Streptomyces chrestomyceticus	NBRC 13444(T)	BHZC01000001	96.01
CS0G2LA87	Bacillus coreaensis	MS5(T)	JN578481	98.32
CS0G2LA88	Sphingomonas canadensis	FWC47(T)	HE974351	97.16
CS0G3LA92	Novosphingobium gossypii	JM-1396(T)	KP657488	96.99
CS0G3LA96	Cellulomonas denverensis	W6929(T)	AY501362	97.8
CS0G2LA434	Microbacterium natoriense	TNJL143-2(T)	AY566291	98.16
CS0G2LA436	Neorhizobium alkalisoli	CCBAU 01393(T)	EU074168	97.65
CS0G2LA438	Agromyces italicus	DSM 16388(T)	ATXF01000012	97.97
CS0G2LA439	Brachybacterium sacelli	LMG 20345(T)	AJ415384	98.06
CS0G2LA442	Pseudoxanthomonas indica	P15(T)	jgi.1118276	97.69
CS0G2LA443	Lysobacter zhanggongensis	ZGLJ7-1(T)	KT900253	97.84
CS0G2LA444	Microbacterium insulae	DS-66(T)	EU239498	98.47
CS0G2LA449	Sphingopyxis chilensis	S37(T)	AF367204	98.54
CS0G2LA453	Methylocella tundrae	T4(T)	AJ555244	78.13
CS0G2LA454	Microbacterium laevaniformans	DSM 20140(T)	Y17234	92.02
CS0G2LA455	Microbacterium bovistercoris	NEAU-LLE(T)	MK110479	93.14
CS0G2LA457	Microbacterium bovistercoris	NEAU-LLE(T)	MK110479	98.56
CS0G2LA458	Bacillus toyonensis	BCT-7112(T)	CP006863	97.74
CS0G3LA460(2)	Neobacillus niacini	IFO 15566(T)	AB021194	97.71
CS0G3LA463	Lysobacter soli	DCY21(T)	EF623862	97.9
CS0G3LA464	Priestia aryabhattai	B8W22(T)	EF114313	98.13
CS0G3LA468	Lysobacter zhanggongensis	ZGLJ7-1(T)	KT900253	97.69
CS0G4LA469	Stenotrophomonas nitritireducens	DSM 12575(T)	LDJG01000040	97.05
CS0G4LA470	Agromyces laixinhei	HY052(T)	MH915549	97.97
CS0G4LA471	Microbacterium ketosireducens	DSM 12510(T)	JYIZ01000009	98.17

## Sheet: Novel Isolates by 2DCS
Potential novel isolates by 2-Dimenstional Cell Separation method
Strain ID	Hit taxon name	Hit strain name	Accession	Similarity
CS0G1LA12	Chryseobacterium indologenes	NBRC 14944(T)	BAVL01000024	98.33
CS0G1LA18	Psychrobacillus lasiicapitis	NEAU-3TGS17(T)	KP219721	98.65
CS0G1LA20	Glutamicibacter protophormiae	DSM 20168(T)	X80745	98.56
CS0G1LA21	Stenotrophomonas indicatrix	WS40(T)	KJ452162	98.14
CS0G2LA23	Priestia filamentosa	SGD-14(T)	KF265351	97.96
CS0G2LA25	Priestia aryabhattai	B8W22(T)	EF114313	98.36
CS0G2LA26	Microbacterium gorillae	G3(T)	CDAR01000007	98.55
CS0G2LA28	Microbacterium ginsengiterrae	DCY37(T)	EU873314	98.12
CS0G2LA30	Bacillus toyonensis	BCT-7112(T)	CP006863	98.41
CS0G2LA31	Bacillus toyonensis	BCT-7112(T)	CP006863	98.57
CS0G4LA37	Erwinia oleae	DAPP-PG 531(T)	GU810925	97.9
CS6KG0LA55	Priestia flexa	NBRC 15715(T)	BCVD01000224	98.33
CS6KG0LA64	Bacillus vallismortis	DV1-F-3(T)	JH600273	97.33
CS0G2LA75	Stenotrophomonas lactitubi	M15(T)	LT222224	96.63
CS0G2LA78	Luteimonas soli	Y2(T)	KP684142	97.7
CS0G2LA79	Novosphingobium guangzhouense	SA925(T)	KX215153	98.03
CS0G2LA82	Streptomyces griseoviridis	NBRC 12874(T)	AB184210	98.04
CS0G2LA83	Streptomyces malachitospinus	NBRC 101004(T)	AB249954	97.57
CS0G2LA86	Streptomyces chrestomyceticus	NBRC 13444(T)	BHZC01000001	96.01
CS0G2LA87	Bacillus coreaensis	MS5(T)	JN578481	98.32
CS0G2LA88	Sphingomonas canadensis	FWC47(T)	HE974351	97.16
CS0G3LA92	Novosphingobium gossypii	JM-1396(T)	KP657488	96.99
CS0G3LA96	Cellulomonas denverensis	W6929(T)	AY501362	97.8
CS3KG2LA108(2)	Brachymonas chironomi	AIMA4(T)	EU346912	97.53
CS3KG2LA109	Ochrobactrum teleogrylli	LCB8(T)	MK063698	98.62
CS3KG2LA110(2)	Bacillus toyonensis	BCT-7112(T)	CP006863	98.64
CS3KG2LA112	Bacillus wiedmannii	FSL W8-0169(T)	LOBC01000053	97.31
CS3KG2LA120	Niallia taxi	M5HDSG1-1(T)	MK355518	98.28
CS3KG2LA124	Bacillus weihaiensis	Alg07(T)	CP016020	98.33
CS3KG2LA125	Brucella pseudogrignonensis	CCUG 30717(T)	NNRM01000012	97.29
CS3KG2LA126	Brachybacterium endophyticum	M1HQ-2(T)	MH289757	97.1
CS3KG2LA132	Brachybacterium sacelli	LMG 20345(T)	AJ415384	98.31
CS3KG2LA133	Streptomyces endophyticus	YIM 65594(T)	GU367154	98.29
CS3KG2LA134	Microbacterium keratanolyticum	IFO 13309(T)	AB004717	98.15
CS3KG2LA135	Brachybacterium sacelli	LMG 20345(T)	AJ415384	98.22
CS3KG3LA140	Bacillus velezensis	CR-502(T)	AY603658	98.57
CS3KG3LA144	Sphingobacterium multivorum	IAM14316(T)	AB100738	98.56
CS3KG3LA146	Rhizobium subbaraonis	JC85(T)	OBQD01000060	98.59
CS3KG3LA154	Streptomyces lavendulae subsp. lavendulae	NRRL B-2774(T)	JOEW01000098	96.81
CS3KG3LA158	Sphingobacterium nematocida	M-SX103(T)	JF731241	97.47
CS3KG4LA161	Sphingobacterium nematocida	M-SX103(T)	JF731241	98.04
CS3KG4LA165	Brachybacterium sacelli	LMG 20345(T)	AJ415384	97.54
CS3KG4LA168	Paenibacillus pinisoli	NB5(T)	KC415175	97.64
CS3KG4LA169	Morganella morganii subsp. sibonii	DSM 14850(T)	DQ358146	98.53
CS6KG0LA170	Sphingobacterium multivorum	IAM14316(T)	AB100738	96.42
CS6KG0LA171	Bacillus toyonensis	BCT-7112(T)	CP006863	94.95
CS6KG0LA174	Sphingobacterium mucilaginosum	THG-SQA8(T)	KM598234	92.94
CS6KG0LA179	Pseudomonas neuropathica	P155(T)	LR797591	93.67
CS6KG0LA181	Stenotrophomonas maltophilia	MTCC 434(T)	JALV01000036	96.63
CS6KG0LA182	Stenotrophomonas maltophilia	MTCC 434(T)	JALV01000036	97.29
CS6KG0LA183	Ensifer terangae	LMG 7834(T)	X68388	94.71
CS6KG0LA185	Rhizobium panacihumi	DCY116(T)	KY996486	94.41
CS6KG0LA187	Rhodococcus cerastii	C5(T)	FR714842	98.02
CS6KG0LA188	Rhizobium cellulosilyticum	ALA10B2(T)	DQ855276	96.9
CS6KG0LA190	Pseudomonas asiatica	RYU5(T)	MH517510	94.66
CS6KG1LA200	Rhizobium wenxiniae	166(T)	KR610521	97.08
CS6KG1LA201	Rhizobium subbaraonis	JC85(T)	OBQD01000060	98.1
CS6KG1LA202	Pseudomonas geniculata	ATCC 19374(T)	AB021404	97.07
CS6KG1LA205	Rhizobium pakistanense	BN-19(T)	AB854065	98.03
CS6KG1LA206	Neorhizobium alkalisoli	CCBAU 01393(T)	EU074168	97.9
CS6KG1LA215	Streptomyces shaanxiensis	CCNWHQ 0031(T)	FJ465151	98.51
CS6KG1LA216	Massilia flava	Y9(T)	HM777013	95.77
CS6KG1LA217	Streptomyces heliomycini	NBRC 15899(T)	AB184712	98.2
CS6KG1LA218	Pseudarthrobacter enclensis	NIO-1008(T)	JF421614	98.44
CS6KG1LA221	Neorhizobium alkalisoli	CCBAU 01393(T)	EU074168	98.23
CS6KG1LA223	Rhizobium yantingense	H66(T)	KC934840	97.86
CS6KG1LA226	Cellulomonas pakistanensis	JCM 18755(T)	BBHV01000063	96.48
CS6KG1LA227	Sphingopyxis solisilvae	R366(T)	KX672815	93.69
CS6KG1LA230	Stenotrophomonas panacihumi	JCM 16536(T)	LLXU01000141	98.27
CS6KG2LA239	Microbacterium trichothecenolyticum	DSM 8608(T)	JYJA01000006	96
CS6KG2LA240	Massilia lutea	DSM 17473(T)	CP035913	98.03
CS6KG2LA245	Massilia albidiflava	45(T)	AY965999	90.24
CS6KG2LA246	Neorhizobium alkalisoli	CCBAU 01393(T)	EU074168	96.94
CS6KG3LA252 (2)	Priestia aryabhattai	B8W22(T)	EF114313	98.34
CS6KG3LA254	Alkalihalobacillus alkalinitrilicus	DSM 22532(T)	KV917368	97.03
CS6KG3LA255	Micrococcus luteus	NCTC 2665(T)	CP001628	96.5
CS6KG3LA256	Alkalihalobacillus alkalinitrilicus	DSM 22532(T)	KV917368	96.32
CS6KG3LA256(2)	Nitrincola tapanii	MEB193(T)	KT633917	97.09
CS6KG5LA261	Priestia aryabhattai	B8W22(T)	EF114313	93.71
CS6KG3LA272	Micrococcus luteus	NCTC 2665(T)	CP001628	97.06
CS6KG3LA273	Priestia aryabhattai	B8W22(T)	EF114313	97.15
CS6KG3LA276	Priestia megaterium	NBRC 15308(T)	JJMH01000057	98.09
CS9KG0LA285	Massilia timonae	CCUG 45783(T)	AGZI01000009	98.64
CS9KG0LA288	Rhizobium panacihumi	DCY116(T)	KY996486	91.64
CS9KG0LA289	Rhizobium petrolearium	SL-1(T)	EU556969	90.86
CS9KG0LA289(2)	Ensifer garamanticus	ORS 1400(T)	AY500255	97.82
CS9KG0LA289(3)	Paucisalibacillus globulus	B22(T)	AM114102	97.57
CS9KG0LA292	Rhizobium pakistanense	BN-19(T)	AB854065	97.04
CS9KG0LA293	Microbacterium marinum	H101(T)	HQ622524	97.92
CS9KG0LA295	Massilia oculi	CCUG 43427A(T)	FR773700	98.51
CS9KG0LA297	Neorhizobium alkalisoli	CCBAU 01393(T)	EU074168	96.67
CS9KG0LA298	Rhizobium yantingense	H66(T)	KC934840	98.49
CS9KG0LA300	Brachybacterium alimentarium	CNRZ 925(T)	X91031	98.04
CS9KG0LA301	Sphingobacterium mucilaginosum	THG-SQA8(T)	KM598234	98.55
CS9KG1LA303	Streptomyces atrovirens	NRRL B-16357(T)	DQ026672	98.35
CS9KG1LA306	Neorhizobium alkalisoli	CCBAU 01393(T)	EU074168	97.34
CS9KG1LA307	Neorhizobium alkalisoli	CCBAU 01393(T)	EU074168	97.64
CS9KG1LA308	Janibacter melonis	CM2104(T)	AY522568	96.06
CS9KG1LA309	Novosphingobium gossypii	JM-1396(T)	KP657488	94.96
CS9KG1LA310	Neorhizobium alkalisoli	CCBAU 01393(T)	EU074168	97.06
CS9KG1LA311	Janibacter melonis	CM2104(T)	AY522568	98.44
CS9KG1LA313	Brachybacterium squillarum	M-6-3(T)	AGBX01000008	97.84
CS9KG1LA314	Pedobacter xinjiangensis	12157(T)	EU734803	95.1
CS9KG1LA315	Brachybacterium squillarum	M-6-3(T)	AGBX01000008	97.45
CS9KG1LA316	Brachybacterium rhamnosum	LMG 19848(T)	AJ415376	98.29
CS9KG1LA317	Rhizobium pakistanense	BN-19(T)	AB854065	97.66
CS9KG1LA318	Microbacterium natoriense	TNJL143-2(T)	AY566291	98.05
CS9KG2LA319	Brachybacterium endophyticum	M1HQ-2(T)	MH289757	97.86
CS9KG2LA321	Neorhizobium alkalisoli	CCBAU 01393(T)	EU074168	98.16
CS12KG0LA334	Rhizobium pakistanense	BN-19(T)	AB854065	97.39
CS12KG0LA335	Neorhizobium alkalisoli	CCBAU 01393(T)	EU074168	97.98
CS12KG0LA337	Sphingomonas yantingensis	1007(T)	JX566547	97.37
CS12KG0LA339	Neorhizobium alkalisoli	CCBAU 01393(T)	EU074168	97.48
CS12KG0LA348	Metabacillus niabensis	4T19(T)	AY998119	98
CS12KG0LA349	Rhizobium pakistanense	BN-19(T)	AB854065	98.49
CS12KG0LA350	Xanthomonas maliensis	M97(T)	KF992843	98.58
CS12KG0LA352	Streptomyces dioscori	A217(T)	KZ679049	98.61
CS12KG0LA353	Microbacterium lushaniae	L-031(T)	MG234281	98.32
CS12KG0LA357	Streptomyces scabiei	NRRL B-16523(T)	LBNJ01000196	98.09
CS12KG0LA358	Streptomyces griseoviridis	NBRC 12874(T)	AB184210	98.55
CS12KG0LA359	Streptomyces manipurensis	MBRL 201(T)	JN560156	98.43
CS12KG0LA360	Microbacterium saccharophilum	K-1(T)	AB736273	96.65
CS12KG1LA366	Rhizobium azibense	23C2(T)	JN624691	97.56
CS12KG1LA367	Rhizobium alamii	GBV016(T)	AM931436	96.68
CS12KG1LA368	Brachybacterium sacelli	LMG 20345(T)	AJ415384	98.31
CS12KG1LA370	Neorhizobium alkalisoli	CCBAU 01393(T)	EU074168	98.32
CS15KG0LA375	Neorhizobium alkalisoli	CCBAU 01393(T)	EU074168	97.21
CS15KG0LA380	Neorhizobium alkalisoli	CCBAU 01393(T)	EU074168	96.81
CS15KG0LA381	Neorhizobium alkalisoli	CCBAU 01393(T)	EU074168	97.83
CS15KG0LA382	Rhizobium panacihumi	DCY116(T)	KY996486	97.65
CS15KG0LA383	Neorhizobium alkalisoli	CCBAU 01393(T)	EU074168	97.32
CS15KG0LA384	Rhizobium pakistanense	BN-19(T)	AB854065	98.54
CS15KG0LA387	Rhizobium pakistanense	BN-19(T)	AB854065	98.03
CS15KG0LA388	Rhizobium panacihumi	DCY116(T)	KY996486	98.03
CS15KG0LA389	Microbacterium humi	DSM 21799(T)	FNRY01000001	95.93
CS15KG0LA390	Rhizobium pakistanense	BN-19(T)	AB854065	97.56
CS18KG0LA394	Arthrobacter crystallopoietes	DSM 20117(T)	FNKH01000002	98.33
CS18KG0LA397	Rhizobium pakistanense	BN-19(T)	AB854065	97.74
CS18KG0LA403	Rhizobium subbaraonis	JC85(T)	OBQD01000060	98.36
CS18KG0LA404	Rhizobium pakistanense	BN-19(T)	AB854065	97.78
CS18KG0LA406	Rhizobium yantingense	H66(T)	KC934840	98.35
CS18KG0LA408	Neorhizobium alkalisoli	CCBAU 01393(T)	EU074168	97.66
CS18KG0LA409	Glutamicibacter uratoxydans	NBRC 15515(T)	BJNY01000040	98.47
CS18KG1LA410	Domibacillus indicus	SD111(T)	KF732820	98.59
CS18KG1LA411	Mesobacillus boroniphilus	JCM 21738(T)	BAUW01000204	90.17
CS18KG1LA412	Rhizobium pakistanense	BN-19(T)	AB854065	97.95
CS18KG1LA413	Neorhizobium alkalisoli	CCBAU 01393(T)	EU074168	97.41
CS18KG1LA414(2)	Shinella kummerowiae	CCBAU 25048(T)	EF070131	98.56
CS18KG1LA415	Arthrobacter crystallopoietes	DSM 20117(T)	FNKH01000002	98.24
CS18KG1LA416(2)	Domibacillus indicus	SD111(T)	KF732820	98.65
CS21KG0LA418	Neorhizobium alkalisoli	CCBAU 01393(T)	EU074168	97.9
CS21KG0LA428	Arthrobacter crystallopoietes	DSM 20117(T)	FNKH01000002	97.71
CS21KG0LA431	Agromyces humi	ANK073(T)	LC102386	98.03
CS0G2LA434	Microbacterium natoriense	TNJL143-2(T)	AY566291	98.16
CS0G2LA436	Neorhizobium alkalisoli	CCBAU 01393(T)	EU074168	97.65
CS0G2LA438	Agromyces italicus	DSM 16388(T)	ATXF01000012	97.97
CS0G2LA439	Brachybacterium sacelli	LMG 20345(T)	AJ415384	98.06
CS0G2LA442	Pseudoxanthomonas indica	P15(T)	jgi.1118276	97.69
CS0G2LA443	Lysobacter zhanggongensis	ZGLJ7-1(T)	KT900253	97.84
CS0G2LA444	Microbacterium insulae	DS-66(T)	EU239498	98.47
CS0G2LA449	Sphingopyxis chilensis	S37(T)	AF367204	98.54
CS0G2LA453	Methylocella tundrae	T4(T)	AJ555244	78.13
CS0G2LA454	Microbacterium laevaniformans	DSM 20140(T)	Y17234	92.02
CS0G2LA455	Microbacterium bovistercoris	NEAU-LLE(T)	MK110479	93.14
CS0G2LA457	Microbacterium bovistercoris	NEAU-LLE(T)	MK110479	98.56
CS0G2LA458	Bacillus toyonensis	BCT-7112(T)	CP006863	97.74
CS0G3LA460(2)	Neobacillus niacini	IFO 15566(T)	AB021194	97.71
CS0G3LA463	Lysobacter soli	DCY21(T)	EF623862	97.9
CS0G3LA464	Priestia aryabhattai	B8W22(T)	EF114313	98.13
CS0G3LA468	Lysobacter zhanggongensis	ZGLJ7-1(T)	KT900253	97.69
CS0G4LA469	Stenotrophomonas nitritireducens	DSM 12575(T)	LDJG01000040	97.05
CS0G4LA470	Agromyces laixinhei	HY052(T)	MH915549	97.97
CS0G4LA471	Microbacterium ketosireducens	DSM 12510(T)	JYIZ01000009	98.17
CS3KG3LA473	Nocardia carnea	NBRC 14403(T)	BAFV01000017	98.27
CS3KG3LA476	Microbacterium laevaniformans	DSM 20140(T)	Y17234	93.24
CS3KG3LA478	Rhizobium subbaraonis	JC85(T)	OBQD01000060	98.12
CS3KG4LA482	Knoellia locipacati	DMZ1(T)	HQ171909	98.44
CS3KG4LA483	Microbacterium testaceum	NBRC 12675(T)	BJML01000022	98
CS3KG4LA485	Rhizobium cellulosilyticum	ALA10B2(T)	DQ855276	97.24
CS3KG4LA489	Microbacterium ureisolvens	CFH S00084(T)	KY039334	96.86
CS3KG4LA490	Microbacterium ketosireducens	DSM 12510(T)	JYIZ01000009	97.72
CS6KG2LA491	Microbacterium ketosireducens	DSM 12510(T)	JYIZ01000009	97.71
CS6KG2LA493	Actinoplanes subglobosus	A-T 5400(T)	KM396265	87.5
CS6KG2LA494	Lysobacter soli	DCY21(T)	EF623862	97.8
CS9KG1LA499	Neorhizobium alkalisoli	CCBAU 01393(T)	EU074168	98
CS9KG1LA507	Neorhizobium huautlense	S02(T)	AF025852	98.61
CS9KG1LA508	Pseudoxanthomonas koreensis	TR7-09(T)	AY550263	97.77
CS9KG1LA510	Rhizobium petrolearium	SL-1(T)	EU556969	96.97
CS9KG2LA515	Actinoplanes missouriensis	NBRC 102363(T)	AP012319	98.46
CS12KG0LA521	Arthrobacter crystallopoietes	DSM 20117(T)	FNKH01000002	95.9
CS12KG0LA523	Streptomyces griseoviridis	NBRC 12874(T)	AB184210	98.39
CS12KG0LA524	Microbacterium natoriense	TNJL143-2(T)	AY566291	98.28
CS12KG1LA530	Kineosporia rhizophila	DSM 44389(T)	FR749986	98.54
CS12KG1LA531	Rhodobacter xinxiangensis	TJ48(T)	MK573790	98.61
CS12KG1LA532	Actinoplanes missouriensis	NBRC 102363(T)	AP012319	95.77
CS12KG1LA533	Microbacterium wangchenii	dk512(T)	MH790143	98.19
CS12KG1LA533(2)	Microbacterium lushaniae	L-031(T)	MG234281	98.52
CS15KG0LA536	Streptomyces dioscori	A217(T)	KZ679049	98.3
CS15KG0LA537	Microbacterium trichothecenolyticum	DSM 8608(T)	JYJA01000006	98.55
CS15KG0LA538	Cellulomonas fimi	ATCC 484(T)	CP002666	97.53
CS15KG0LA539	Neorhizobium huautlense	S02(T)	AF025852	95.97
CS15KG0LA540	Microbacterium trichothecenolyticum	DSM 8608(T)	JYJA01000006	98.06
CS15KG0LA541	Rhizobium pakistanense	BN-19(T)	AB854065	98.03
CS15KG0LA545	Microbacterium aurum	KACC 15219(T)	CP018762	98.32
CS15KG0LA547	Lysobacter soli	DCY21(T)	EF623862	98.47
CS15KG0LA548	Microbacterium wangchenii	dk512(T)	MH790143	98.05
CS15KG1LA552	Arthrobacter crystallopoietes	DSM 20117(T)	FNKH01000002	97.79
CS15KG1LA553	Alcaligenes faecalis subsp. faecalis	NBRC 13111(T)	BBJQ01000024	87.99
CS18KG0LA556	Arthrobacter crystallopoietes	DSM 20117(T)	FNKH01000002	98.55
CS18KG0LA556(2)	Arthrobacter crystallopoietes	DSM 20117(T)	FNKH01000002	97.63
CS18KG0LA557	Alcaligenes faecalis subsp. faecalis	NBRC 13111(T)	BBJQ01000024	97.51
CS18KG0LA560	Arthrobacter crystallopoietes	DSM 20117(T)	FNKH01000002	98.25
CS18KG0LA561(2)	Massilia aerilata	5516S-11(T)	EF688526	96.71
CS18KG0LA562	Microbacterium hibisci	THG-T2.14(T)	KX456190	82.91
CS18KG0LA566	Novosphingobium barchaimii	LL02(T)	KQ130454	98.16
CS18KG0LA567	Neorhizobium alkalisoli	CCBAU 01393(T)	EU074168	96.53
CS18KG0LA568	Neorhizobium alkalisoli	CCBAU 01393(T)	EU074168	96.96
CS18KG0LA569	Neorhizobium alkalisoli	CCBAU 01393(T)	EU074168	97.75
CS21KG0LA570	Microbacterium trichothecenolyticum	DSM 8608(T)	JYJA01000006	97.98
CS6KG4LA578	Cytobacillus firmus	NBRC 15306(T)	BCUY01000205	98.61
CS18KG0LA591	Pseudomonas geniculata	ATCC 19374(T)	AB021404	97.9
CS18KG0LA592	Pseudomonas geniculata	ATCC 19374(T)	AB021404	97.21
